# Supplementary material for: Personality predicts collective behavior in greylag geese: Influencers are bold and followers are exploratory
Source: iScience. 2025 Jul 22;28(8):113170. doi: 10.1016/j.isci.2025.113170 (PMC12355418; doi:10.1016/j.isci.2025.113170)
Supplement: Dataset S1. Dataset used in analysis [file mmc2.xlsx]

## Sheet: Data
FocalID	Hatch_Year	Focal_Sex	Focal_Pairing_Status	Month	Year	Family_Size	Group_Size	Number_Times_Follower	Year_FID	Site_FID	Position_FID	Bold_FID	Aggr_Year	Aggr_Min_Dist	Look_Behind_Mirror	Neo_Delta_Latency
Allegra	2000	Male	Paired	10	2020	2	0	0	2022	KLF	1	1	2021	0	No	0
Allegra	2000	Male	Paired	9	2021	2	13		2022	KLF	0	0.4	2023	120		1
Allegra	2000	Male	Paired	9	2021	2	4		2022	KLF	1	1				24
Allegra	2000	Male	Paired	10	2021	2	4		2022	GP	1	0.2
Allegra	2000	Male	Paired	10	2021	2	5		2022	GP	0	0.3
Allegra	2000	Male	Paired	10	2021	2	3		2023	GP	1	4.8
Allegra	2000	Male	Paired	10	2021	2	11		2023	GP	1	4.6
Allegra	2000	Male	Paired	10	2021	2	4		2023	KLF	1	3.3
Allegra	2000	Male	Paired	10	2021	2	2		2023	GP	1	2.2
Allegra	2000	Male	Paired	10	2021	2	20		2023	KLF	1	2.1
Allegra	2000	Male	Paired	10	2021	2	32		2023	GP	1	2.7
Allegra	2000	Male	Paired	10	2021	2	12		2023	KLF	1	2.2
Allegra	2000	Male	Paired	10	2021	2	7
Allegra	2000	Male	Paired	10	2021	2	2
Allegra	2000	Male	Paired	10	2021	2	0
Allegra	2000	Male	Paired	10	2021	2	0
Allegra	2000	Male	Paired	10	2021	2	0
Allegra	2000	Male	Paired	10	2021	2	4
Amelie	2022	Male	Unpaired	10	2023	1	0	2	2023	GP	1	7.6				-291
Amelie	2022	Male	Unpaired	11	2023	1	0		2023	KLF	1	8.4				0
Amelie	2022	Male	Unpaired													0
Amelie	2022	Male	Unpaired
Amelie	2022	Male	Unpaired
Amelie	2022	Male	Unpaired
Amelie	2022	Male	Unpaired
Anthony	2018	Female	Paired	9	2023	2	0	0	2022	GP	0	0.4	2021	120	No	297
Anthony	2018	Female	Paired	11	2023	2	0		2023	GP	1	4				297
Anthony	2018	Female	Paired						2023	KLF	1	6.4				297
Anthony	2018	Female	Paired						2023	GP	1	1.4
Babaco	2015	Male	Paired	9	2021	2	4	3	2022	GP	1	4	2021	190	No	123
Babaco	2015	Male	Paired	9	2021	2	13		2022	GP	1	0.5	2023	140		-2
Babaco	2015	Male	Paired	9	2021	2	6		2022	KLF	1	2	2023	190		295
Babaco	2015	Male	Paired	9	2021	2	4		2023	KLF	1	6.8
Babaco	2015	Male	Paired	9	2021	2	4		2023	GP	0	5.4
Babaco	2015	Male	Paired	9	2021	2	0		2023	KLF	1	2.2
Babaco	2015	Male	Paired	10	2021	4	1		2023	KLF	1	7
Babaco	2015	Male	Paired	10	2021	4	0		2023	KLF	1	2.7
Babaco	2015	Male	Paired	10	2021	4	5		2023	GP	1	4.2
Babaco	2015	Male	Paired	10	2021	4	4
Babaco	2015	Male	Paired	10	2021	4	7
Babaco	2015	Male	Paired	10	2021	4	7
Babaco	2015	Male	Paired	10	2021	4	9
Babaco	2015	Male	Paired	10	2021	4	0
Babaco	2015	Male	Paired	10	2021	4	4
Babaco	2015	Male	Paired	10	2021	4	20
Babaco	2015	Male	Paired	10	2021	4	2
Babaco	2015	Male	Paired	10	2021	4	4
Babaco	2015	Male	Paired	10	2021	4	14
Babaco	2015	Male	Paired	10	2021	4	7
Babaco	2015	Male	Paired	10	2021	4	10
Babaco	2015	Male	Paired	10	2021	4	4
Babaco	2015	Male	Paired	10	2021	4	6
Babaco	2015	Male	Paired	10	2021	4	6
Babaco	2015	Male	Paired	10	2021	4	0
Babaco	2015	Male	Paired	9	2023	3	0
Babaco	2015	Male	Paired	10	2023	3	0
Babaco	2015	Male	Paired	10	2023	3	0
Babaco	2015	Male	Paired	10	2023	3	0
Babaco	2015	Male	Paired	10	2023	3	2
Babaco	2015	Male	Paired	10	2023	3	2
Babaco	2015	Male	Paired	10	2023	3	5
Babaco	2015	Male	Paired	10	2023	3	6
Babaco	2015	Male	Paired	10	2023	3	2
Babaco	2015	Male	Paired	10	2023	3
Babaco	2015	Male	Paired	10	2023	3	2
Babaco	2015	Male	Paired	10	2023	3	6
Babaco	2015	Male	Paired	10	2023	3	0
Babaco	2015	Male	Paired	11	2023	3	3
Babaco	2015	Male	Paired	11	2023	3	4
Bacardi	2009	Male	Paired	9	2021	2	2	0	2022	KLF	1	1.1	2023	0	No	298
Bacardi	2009	Male	Paired	9	2021	2	0		2022	KLF	0	1.5				298
Bacardi	2009	Male	Paired	9	2021	2	2		2023	KLF	1	8.8				3
Bacardi	2009	Male	Paired	9	2021	2	0		2023	GP	1	7.2
Bacardi	2009	Male	Paired	9	2021	2	0		2023	KLF	1	4.8
Bacardi	2009	Male	Paired	9	2021	2	0		2023	KLF	0	1
Bacardi	2009	Male	Paired	10	2021	2	4		2023	GP	1	2
Bacardi	2009	Male	Paired	10	2021	2	2		2023	GP	1	1.7
Bacardi	2009	Male	Paired	10	2021	2	24		2023	KLF	1	1.2
Bacardi	2009	Male	Paired	10	2021	2	0
Bacardi	2009	Male	Paired	10	2021	2	5
Bacardi	2009	Male	Paired	10	2021	2	2
Bacardi	2009	Male	Paired	10	2021	2	4
Bacardi	2009	Male	Paired	10	2023	2	0
Bacardi	2009	Male	Paired	10	2023	2	0
Bacardi	2009	Male	Paired	11	2023	2	2
Bacardi	2009	Male	Paired	11	2023	2	1
Baldrian	2005	Male	Paired	9	2021	2	2	0
Baldrian	2005	Male	Paired	9	2021	2	4
Baldrian	2005	Male	Paired	10	2021	2	4
Baldrian	2005	Male	Paired	10	2021	2	2
Baldrian	2005	Male	Paired	10	2021	2	2
Baldrian	2005	Male	Paired	11	2023	2	2
Ballantine	2009	Male	Paired	9	2020	2	10	3	2022	KLF	1	0.2	2023	190	No	-297
Ballantine	2009	Male	Paired	10	2021	6	15		2022	KLF	1	1.5	2021	120		-293
Ballantine	2009	Male	Paired	10	2021	6	4		2022	KLF	1	1.5				0
Ballantine	2009	Male	Paired	10	2021	6	7		2023	KLF	1	1.5
Ballantine	2009	Male	Paired	9	2023	2	6		2023	KLF	1	2.3
Ballantine	2009	Male	Paired	10	2023	2	2
Ballantine	2009	Male	Paired	11	2023	2	5
Balmenach	2015	Male	Paired	9	2023	2	0	1	2022	KLF	1	3	2023	110	No	297
Balmenach	2015	Male	Paired	11	2023	2	0		2022	KLF	1	1.95	2023	110		297
Balmenach	2015	Male	Paired						2022	GP	1	1.8				297
Balmenach	2015	Male	Paired						2023	GP	1	8.8
Balmenach	2015	Male	Paired						2023	KLF	1	3
Baptiste	2021	Male	Unpaired	9	2023	1	0	0	2022	KLF	0	2.8	2021	0		0
Baptiste	2021	Male	Unpaired	11	2023	1	0		2022	KLF	1	3.8				0
Baptiste	2021	Male	Unpaired						2022	KLF	0	1.85				-280
Baptiste	2021	Male	Unpaired						2023	KLF	1	3.7
Baptiste	2021	Male	Unpaired						2023	GP	1	5.5
Baptiste	2021	Male	Unpaired						2023	KLF	1	1.65
Baptiste	2021	Male	Unpaired						2023	KLF	1	1.3
Baptiste	2021	Male	Unpaired						2023	GP	1	1.4
Barbados	2003	Female	Paired	9	2020	2	10	4	2022	GP	0	0.2	2021	110
Barbados	2003	Female	Paired	9	2020	2	9		2022	GP	1	0.2
Barbados	2003	Female	Paired	9	2020	2	9		2022	GP	1	0.1
Barbados	2003	Female	Paired	9	2020	2	5
Barbados	2003	Female	Paired	11	2020	2	12
Barbados	2003	Female	Paired	9	2021	2	7
Barbados	2003	Female	Paired	9	2021	2	22
Barbados	2003	Female	Paired	10	2021	7	16
Barbados	2003	Female	Paired	10	2021	7	8
Barbados	2003	Female	Paired	10	2021	7	9
Barbados	2003	Female	Paired	10	2021	7	6
Barbados	2003	Female	Paired	10	2021	7	2
Barbados	2003	Female	Paired	11	2023	2	9
Basel	2022	Male	Unpaired	10	2023	1	2	0	2022	KLF	1	1.5
Basel	2022	Male	Unpaired						2022	GP	0	0.2
Basel	2022	Male	Unpaired						2022	GP	1	0.9
Basel	2022	Male	Unpaired						2022	GP	1	2.1
Batate	2015	Female	Paired	11	2020	2	2	0	2022	KLF	1	2.3	2023	170	No	5
Batate	2015	Female	Paired	10	2023	2	3		2022	KLF	1	1.2	2023	0		298
Batate	2015	Female	Paired	11	2023	2	2		2022	KLF	1	3.3				298
Batate	2015	Female	Paired						2022	KLF	0	0.65
Batate	2015	Female	Paired						2022	GP	1	3
Batate	2015	Female	Paired						2022	GP	0	0.25
Batate	2015	Female	Paired						2022	GP	0	1.1
Batate	2015	Female	Paired						2023	GP	1	7.6
Batate	2015	Female	Paired						2023	KLF	0	2.8
Batate	2015	Female	Paired						2023	KLF	1	1.15
Batate	2015	Female	Paired						2023	GP	1	1.1
Baycox	2006	Male	Paired	9	2021	2	2	0	2022	GP	0	0.45	2023	0	No	115
Baycox	2006	Male	Paired	9	2021	2	2		2022	KLF	1	0.7				-182
Baycox	2006	Male	Paired	9	2021	2	5		2023	KLF	1	7.25				-179
Baycox	2006	Male	Paired	9	2021	2	14		2023	GP	1	3
Baycox	2006	Male	Paired	10	2021	2	2		2023	KLF	1	7.2
Baycox	2006	Male	Paired	10	2021	2	10		2023	GP	1	4.4
Baycox	2006	Male	Paired	10	2021	2	9		2023	GP	1	3.6
Baycox	2006	Male	Paired	10	2021	2	0		2023	KLF	0	5.2
Baycox	2006	Male	Paired	11	2023	2	4		2023	KLF	1	1
Baycox	2006	Male	Paired						2023	KLF	0	1
Baycox	2006	Male	Paired						2023	KLF	1	2
Baycox	2006	Male	Paired						2023	KLF	1	1.95
Bayou	2007	Male	Paired	11	2020	2	4	2	2022	KLF	1	3.2	2021	110	No	0
Bayou	2007	Male	Paired	11	2020	2	0		2022	KLF	1	1	2023	120		0
Bayou	2007	Male	Paired	9	2021	2	10		2023	KLF	1	3.8				0
Bayou	2007	Male	Paired	10	2021	2	4		2023	KLF	1	1.4
Bayou	2007	Male	Paired	10	2021	2	3
Bayou	2007	Male	Paired	10	2021	2	3
Bayou	2007	Male	Paired	9	2023	2	3
Bayou	2007	Male	Paired	10	2023	2	1
Bayou	2007	Male	Paired	10	2023	2	2
Bayou	2007	Male	Paired	10	2023	2	2
Bayou	2007	Male	Paired	10	2023	2	8
Bayou	2007	Male	Paired	11	2023	2	1
BeakerParker	2021	Male	Paired	11	2020	2	2	0	2022	KLF	1	1.5	2021	0		0
BeakerParker	2021	Male	Paired	10	2023	2	2		2022	GP	1	0.3				0
BeakerParker	2021	Male	Paired						2022	KLF	1	2.05				0
BeakerParker	2021	Male	Paired						2022	GP	0	0.85
BeakerParker	2021	Male	Paired						2023	KLF	1	6.8
BeakerParker	2021	Male	Paired						2023	GP	1	4.7
BeakerParker	2021	Male	Paired						2023	GP	1	0.5
BeakerParker	2021	Male	Paired						2023	KLF	1	2.6
BeakerParker	2021	Male	Paired						2023	GP	1	1
BeakerParker	2021	Male	Paired						2023	KLF	1	1.3
Belmont	2007	Male	Paired	11	2020	2	5	2	2022	GP	1	1.5				-206
Belmont	2007	Male	Paired	9	2021	2	10		2022	GP	0	1				0
Belmont	2007	Male	Paired	9	2021	2	0		2023	GP	1	3
Belmont	2007	Male	Paired	9	2021	2	3		2023	GP	1	5.2
Belmont	2007	Male	Paired	9	2021	2	11		2023	GP	0	2.8
Belmont	2007	Male	Paired	9	2021	2	22		2023	KLF	1	2.85
Belmont	2007	Male	Paired	9	2021	2	3		2023	KLF	1	1.3
Belmont	2007	Male	Paired	9	2021	2	2
Belmont	2007	Male	Paired	10	2021	2	0
Belmont	2007	Male	Paired	10	2021	2	7
Belmont	2007	Male	Paired	10	2021	2	5
Belmont	2007	Male	Paired	10	2021	2	21
Belmont	2007	Male	Paired	10	2021	2	18
Belmont	2007	Male	Paired	10	2021	2	3
Belmont	2007	Male	Paired	10	2021	2	2
Belmont	2007	Male	Paired	10	2021	2	4
Belmont	2007	Male	Paired	10	2021	2	6
Belmont	2007	Male	Paired	10	2021	2	7
Belmont	2007	Male	Paired	10	2021	2	0
Belmont	2007	Male	Paired	10	2021	2	2
Belmont	2007	Male	Paired	9	2023	2	5
Belmont	2007	Male	Paired	10	2023	2	0
Belmont	2007	Male	Paired	10	2023	2	3
Belmont	2007	Male	Paired	10	2023	2	3
Belmont	2007	Male	Paired	10	2023	2	0
Belmont	2007	Male	Paired	10	2023	2	3
Belmont	2007	Male	Paired	10	2023	2	5
Belmont	2007	Male	Paired	10	2023	2	1
Belmont	2007	Male	Paired	11	2023	2	6
Belmont	2007	Male	Paired	11	2023	2	6
Bernard	2008	Male	Paired	11	2020	2	2	1	2022	GP	1	1.8	2021	10	No	0
Bernard	2008	Male	Paired	9	2021	2	3		2022	GP	1	1	2023	30		1
Bernard	2008	Male	Paired	9	2021	2	27		2023	GP	1	3.6				3
Bernard	2008	Male	Paired	10	2021	2	10		2023	KLF	1	5.6
Bernard	2008	Male	Paired	9	2023	2	0		2023	GP	0	0.4
Bernard	2008	Male	Paired	10	2023	2	1		2023	GP	1	0.9
Bernard	2008	Male	Paired	10	2023	2	1		2023	KLF	1	1.3
Bernard	2008	Male	Paired	11	2023	2	1		2023	KLF	1	3.4
Bernard	2008	Male	Paired	11	2023	2	5		2023	KLF	1	2.5
Besenstiel	2017	Male	Paired	10	2021	2	3	0	2023	KLF	1	6.5	2021	100	No	298
Besenstiel	2017	Male	Paired	10	2021	2	0		2023	GP	1	2.8	2023	120		298
Besenstiel	2017	Male	Paired	10	2023	2	5		2023	KLF	0	5.2				298
Besenstiel	2017	Male	Paired	10	2023	2	19		2023	KLF	0	2.8
Besenstiel	2017	Male	Paired	10	2023	2	7		2023	GP	1	2.8
Besenstiel	2017	Male	Paired	10	2023	2	2		2023	GP	0	1.8
Besenstiel	2017	Male	Paired	10	2023	2	16		2023	GP	1	1.4
Besenstiel	2017	Male	Paired	11	2023	2	3		2023	KLF	1	1.8
Besenstiel	2017	Male	Paired	11	2023	2	2
Bianka	2008	Male	Unpaired	9	2021	1	2	0	2022	GP	1	1.2	2021	130
Bianka	2008	Male	Unpaired	10	2021	1	0		2022	KLF	0	6.5
Bianka	2008	Male	Unpaired	10	2021	1	2		2023	GP	1	4
Bianka	2008	Male	Unpaired	10	2021	1	4		2023	KLF	1	7.4
Bianka	2008	Male	Unpaired	10	2021	1	9		2023	GP	1	4.6
Bianka	2008	Male	Unpaired	10	2021	1	5		2023	KLF	0	6.4
Bianka	2008	Male	Unpaired	10	2021	1	2
Bianka	2008	Male	Unpaired	10	2021	1	0
Bianka	2008	Male	Unpaired	10	2021	1	0
Bianka	2008	Male	Unpaired	10	2021	1	4
Bianka	2008	Male	Unpaired	10	2021	1	2
Bianka	2008	Male	Unpaired	9	2023	1	0
Bianka	2008	Male	Unpaired	11	2023	1	1
Birne	2015	Male	Paired	11	2020	2	0	3	2022	KLF	1	2	2021	110		3
Birne	2015	Male	Paired	9	2021	2	0		2022	GP	1	1.2				299
Birne	2015	Male	Paired	9	2021	2	1		2022	KLF	0	3				299
Birne	2015	Male	Paired	10	2021	2	4		2023	KLF	0	6
Birne	2015	Male	Paired	10	2021	2	11		2023	GP	0	0.1
Birne	2015	Male	Paired	10	2021	2	11		2023	KLF	0	1.5
Birne	2015	Male	Paired	10	2021	2	0		2023	GP	1	0.9
Birne	2015	Male	Paired	10	2021	2	13		2023	KLF	1	1.3
Birne	2015	Male	Paired	10	2023	2	4
Birne	2015	Male	Paired	11	2023	2	3
Blossom	2017	Female	Paired	10	2020	2	2	0	2022	KLF	0	3	2021	0
Blossom	2017	Female	Paired						2022	KLF	0	3.5
Blossom	2017	Female	Paired						2022	GP	0	0.45
Bonifaz	2021	Female	Paired	9	2020	2	13	0	2022	KLF	1	1.2	2021	190
Bonifaz	2021	Female	Paired	9	2023	2	9		2022	GP	1	1.4
Bonifaz	2021	Female	Paired	10	2023	2	4		2022	GP	0	0.25
Bonifaz	2021	Female	Paired	11	2023	2	6		2022	GP	1	0.8
BonJovi	2010	Female	Paired	10	2020	3	4	1	2022	KLF	1	1.3	2021	110
BonJovi	2010	Female	Paired	9	2023	2	3		2022	GP	1	1
BonJovi	2010	Female	Paired						2022	KLF	1	1.2
BonJovi	2010	Female	Paired						2022	KLF	1	1.2
BonJovi	2010	Female	Paired						2023	GP	1	2.8
Boris	2022	Female	Unpaired	9	2023	1	2	0	2023	KLF	0	1.6				-12
Boris	2022	Female	Unpaired						2023	GP	0	2				285
Boris	2022	Female	Unpaired						2023	GP	1	4				-6
Boris	2022	Female	Unpaired						2023	GP	0	0.1
Boris	2022	Female	Unpaired						2023	GP	1	2.3
Boris	2022	Female	Unpaired						2023	KLF	1	0.4
Boris	2022	Female	Unpaired						2023	KLF	1	1.6
Bregenz	2022	Male	Unpaired	9	2023	1	3	0	2022	KLF	1	2.7				0
Bregenz	2022	Male	Unpaired	11	2023	1	2		2022	GP	1	0.65				0
Bregenz	2022	Male	Unpaired						2022	KLF	1	1.5
Bregenz	2022	Male	Unpaired						2023	GP	0	5.2
Bregenz	2022	Male	Unpaired						2023	GP	1	1.3
Bregenz	2022	Male	Unpaired						2023	KLF	1	1.6
Bregenz	2022	Male	Unpaired						2023	GP	1	1
Bregenz	2022	Male	Unpaired						2023	GP	0	0.9
Bregenz	2022	Male	Unpaired						2023	KLF	1	1.7
Bregenz	2022	Male	Unpaired						2023	KLF	1	3.6
Brooklyn	2012	Male	Paired	10	2020	2	4	2	2022	KLF	1	2.5	2021	120		-1
Brooklyn	2012	Male	Paired	9	2023	2	2		2022	GP	1	1.6				2
Brooklyn	2012	Male	Paired	11	2023	2	1		2022	KLF	1	0.7				-2
Brooklyn	2012	Male	Paired						2023	GP	1	2.8
Brooklyn	2012	Male	Paired						2023	KLF	0	6
Brooklyn	2012	Male	Paired						2023	GP	1	2.8
Brooklyn	2012	Male	Paired						2023	KLF	0	0.1
Brooklyn	2012	Male	Paired						2023	GP	0	1.9
Bruce Springsteen	2010	Male	Paired	10	2020	2	2	0	2022	GP	1	2.5	2021	160		0
Bruce Springsteen	2010	Male	Paired	9	2021	2	19		2022	KLF	0	1.9				0
Bruce Springsteen	2010	Male	Paired	9	2021	2	0		2022	KLF	0	1.4				-156
Bruce Springsteen	2010	Male	Paired	9	2021	2	0		2022	GP	1	1.3
Bruce Springsteen	2010	Male	Paired	9	2021	2	15		2022	GP	0	0.85
Bruce Springsteen	2010	Male	Paired	10	2021	2	5		2023	KLF	0	1.9
Bruce Springsteen	2010	Male	Paired	10	2021	2	4		2023	GP	1	5.5
Bruce Springsteen	2010	Male	Paired	10	2021	2	11		2023	GP	1	1.3
Bruce Springsteen	2010	Male	Paired	10	2021	2	2		2023	KLF	1	1.4
Bruce Springsteen	2010	Male	Paired	10	2021	2	5		2023	GP	1	1.4
Bruce Springsteen	2010	Male	Paired	10	2021	2	10		2023	KLF	1	2.8
Bruce Springsteen	2010	Male	Paired	9	2023	2	4
Bruce Springsteen	2010	Male	Paired	10	2023	2	9
Bruce Springsteen	2010	Male	Paired	10	2023	2	2
Bruce Springsteen	2010	Male	Paired	10	2023	2	1
Bruce Springsteen	2010	Male	Paired	10	2023	2	1
Bruce Springsteen	2010	Male	Paired	10	2023	2	6
Bruce Springsteen	2010	Male	Paired	10	2023	2	1
Bruce Springsteen	2010	Male	Paired	10	2023	2	4
Bruce Springsteen	2010	Male	Paired	10	2023	2	3
Bruce Springsteen	2010	Male	Paired	11	2023	2	15
Bruce Springsteen	2010	Male	Paired	11	2023	2	6
Burglar	2012	Male	Paired	11	2020	2	2	1	2022	KLF	1	3.8				-4
Burglar	2012	Male	Paired	9	2021	2	0		2022	KLF	1	3				290
Burglar	2012	Male	Paired	10	2021	2	2		2022	KLF	0	2.3
Burglar	2012	Male	Paired	10	2021	2	0		2022	KLF	1	1.3
Burglar	2012	Male	Paired	10	2021	2	4		2022	KLF	1	1.1
Burglar	2012	Male	Paired	10	2021	2	7		2022	KLF	1	1
Burglar	2012	Male	Paired	10	2021	2	4		2022	KLF	1	1.5
Burglar	2012	Male	Paired	10	2021	2	3		2022	GP	0	1
Burglar	2012	Male	Paired	10	2021	2	0		2022	GP	1	1
Burglar	2012	Male	Paired	10	2021	2	0		2022	GP	0	0.15
Burglar	2012	Male	Paired	10	2023	2	3		2023	KLF	1	4
Burglar	2012	Male	Paired	10	2023	2	1		2023	KLF	1	6.4
Burglar	2012	Male	Paired	10	2023	2	1		2023	GP	1	4.4
Burglar	2012	Male	Paired	10	2023	2	0		2023	GP	1	3.8
Burglar	2012	Male	Paired	10	2023	2	2		2023	KLF	1	4.8
Burglar	2012	Male	Paired	10	2023	2	1		2023	KLF	1	4
Burglar	2012	Male	Paired	11	2023	2	4		2023	GP	1	1.1
Burglar	2012	Male	Paired	11	2023	2	1		2023	KLF	1	1.7
Burglar	2012	Male	Paired	11	2023	2	3
Da Vinci	2021	Male	Unpaired	10	2023	1	0	0	2023	GP	1	1.9	2021	150	No	291
Da Vinci	2021	Male	Unpaired										2023	180		45
Da Vinci	2021	Male	Unpaired										2023	0		291
Dagobert	2017	Male	Unpaired	11	2020	1	2	0	2022	KLF	1	0.5				6
Dagobert	2017	Male	Unpaired	10	2021	1	7		2023	GP	1	4.4				294
Dagobert	2017	Male	Unpaired	10	2021	1	0		2023	KLF	0	1.8				294
Dagobert	2017	Male	Unpaired	10	2021	1	5		2023	KLF	1	1.2
Dagobert	2017	Male	Unpaired	10	2021	1	2		2023	KLF	1	2.5
Dagobert	2017	Male	Unpaired	10	2023	1	4		2023	KLF	1	1.9
Demant	2015	Male	Paired	11	2020	2	0	4	2022	GP	1	1.3	2023	10	Yes	66
Demant	2015	Male	Paired	9	2021	2	6		2023	KLF	1	4	2023	50		297
Demant	2015	Male	Paired	9	2021	2	4		2023	GP	1	3.7				297
Demant	2015	Male	Paired	10	2021	2	4		2023	GP	0	1
Demant	2015	Male	Paired	10	2021	2	7		2023	KLF	0	2.2
Demant	2015	Male	Paired	10	2021	2	4		2023	KLF	1	2.3
Demant	2015	Male	Paired	10	2021	2	17		2023	KLF	1	3.7
Demant	2015	Male	Paired	11	2023	2	5
Diamante	2015	Female	Paired					0	2022	KLF	1	1.7
Diamante	2015	Female	Paired						2022	KLF	1	2
Diamante	2015	Female	Paired						2022	KLF	1	2.5
Diamante	2015	Female	Paired						2022	GP	1	5.5
Didgeridoo	2021	Female	Paired	9	2023	2	4	2	2022	GP	0	0.6	2021	190
Didgeridoo	2021	Female	Paired						2022	GP	1	1.1
Didgeridoo	2021	Female	Paired						2023	GP	1	2.8
Die Lisa	2018	Female	Paired	10	2020	2	6	0	2022	GP	0	1.5	2021	190
Die Lisa	2018	Female	Paired	9	2021	2	26
Die Lisa	2018	Female	Paired	9	2023	2	4
Die Lisa	2018	Female	Paired	11	2023	2	6
Dimitri	2018	Male	Paired	10	2023	2	0	3	2022	KLF	1	4.5	2023	90	Yes	0
Dimitri	2018	Male	Paired	10	2023	2	1		2022	KLF	1	4.5	2023	0		0
Dimitri	2018	Male	Paired	10	2023	2	1		2022	KLF	1	2.8				-286
Dimitri	2018	Male	Paired	10	2023	2	0		2023	KLF	1	8.2
Dimitri	2018	Male	Paired	10	2023	2	2		2023	GP	1	1.6
Dimitri	2018	Male	Paired	10	2023	2	12		2023	KLF	1	5
Dimitri	2018	Male	Paired	11	2023	2	0		2023	GP	1	1.3
Dimitri	2018	Male	Paired						2023	GP	1	1.9
Dimitri	2018	Male	Paired						2023	KLF	0	1.9
Disney	2016	Female	Paired	10	2020	2	4	2	2022	GP	0	0.5	2021	100	No	5
Disney	2016	Female	Paired	9	2023	2	3		2022	GP	0	0.8	2023	110		3
Disney	2016	Female	Paired						2022	GP	0	0.9	2023	110
Disney	2016	Female	Paired						2023	KLF	0	1.5
Disney	2016	Female	Paired						2023	KLF	0	1.8
Disney	2016	Female	Paired						2023	KLF	0	1
Dorothea	2015	Female	Paired	11	2020	2	3	4	2022	GP	1	1.5	2021	120	No	143
Dorothea	2015	Female	Paired	10	2021	4	4		2022	KLF	0	2	2023	150		7
Dorothea	2015	Female	Paired	9	2023	3	4		2022	GP	0	1.3	2023	0		21
Dorothea	2015	Female	Paired						2022	GP	0	1.2
Dorothea	2015	Female	Paired						2023	KLF	1	6.8
Dorothea	2015	Female	Paired						2023	KLF	1	3
Dorothea	2015	Female	Paired						2023	KLF	1	2.3
Dorothea	2015	Female	Paired						2023	GP	0	1.7
Dunja	2017	Male	Paired	10	2020	2	7	2	2022	GP	1	1.3	2021	10	Yes	-297
Dunja	2017	Male	Paired	9	2023	2	2		2022	KLF	0	0.5	2023	0		0
Dunja	2017	Male	Paired	10	2023	2	1		2022	KLF	1	1	2023	0		0
Dunja	2017	Male	Paired	10	2023	2	3		2022	GP	1	1.15
Dunja	2017	Male	Paired	10	2023	2	0		2022	GP	1	2.3
Dunja	2017	Male	Paired	11	2023	2	0		2022	GP	1	1.4
Dunja	2017	Male	Paired	11	2023	2	9		2023	GP	1	4.4
Dunja	2017	Male	Paired						2023	KLF	1	0.6
Dunja	2017	Male	Paired						2023	GP	1	0.9
Dunja	2017	Male	Paired						2023	KLF	1	2.1
Dunja	2017	Male	Paired						2023	GP	1	1.5
Dunja	2017	Male	Paired						2023	KLF	1	2.2
Dunja	2017	Male	Paired						2023	GP	1	1.3
Dunja	2017	Male	Paired						2023	KLF	1	1.4
Edes	1999	Male	Paired	10	2021	2	2	1
Edes	1999	Male	Paired	10	2021	2	4
Edes	1999	Male	Paired	11	2023	2	2
EinStein	2016	Female	Unpaired	9	2023	1	0	4	2022	KLF	1	2.8	2021	130	No	-294
EinStein	2016	Female	Unpaired	11	2023	1	0		2023	KLF	1	3	2023	170		-252
EinStein	2016	Female	Unpaired						2023	KLF	0	4.6				-296
EinStein	2016	Female	Unpaired						2023	GP	1	0.5
Eisbrecher	2020	Male	Paired	9	2023	2	0	2	2022	KLF	1	2	2021	110
Eisbrecher	2020	Male	Paired						2022	KLF	1	1.25
Eisbrecher	2020	Male	Paired						2023	GP	1	3.9
Eisbrecher	2020	Male	Paired						2023	GP	1	6.8
Eisbrecher	2020	Male	Paired						2023	KLF	0	2.8
Emu	2017	Male	Paired	10	2023	2	3	0	2023	KLF	1	1.1	2023	0	No	292
Emu	2017	Male	Paired						2023	KLF	1	1.5				292
Emu	2017	Male	Paired						2023	KLF	1	3.7				292
Erdbeere	2017	Male	Paired	11	2020	2	0	0	2022	GP	1	0.4	2021	150	No	299
Erdbeere	2017	Male	Paired	10	2023	2	3		2022	GP	1	1.4	2023	170		299
Erdbeere	2017	Male	Paired	11	2023	2	1		2023	GP	1	3.8	2023	110		66
Erdbeere	2017	Male	Paired						2023	KLF	1	2.5
Erdbeere	2017	Male	Paired						2023	GP	1	6.4
Erdbeere	2017	Male	Paired						2023	KLF	1	3
Erdbeere	2017	Male	Paired						2023	KLF	0	1.2
Erdbeere	2017	Male	Paired						2023	GP	1	1.8
Erdbeere	2017	Male	Paired						2023	KLF	1	1.1
Ericsson	2020	Female	Paired	11	2020	2	0	2	2022	GP	1	1.25	2021	140	No	0
Ericsson	2020	Female	Paired						2022	GP	1	1.9	2023	10		0
Ericsson	2020	Female	Paired						2022	KLF	1	3.3
Ericsson	2020	Female	Paired						2023	GP	0	4.4
Ericsson	2020	Female	Paired						2023	GP	1	3.8
Ernst	2017	Male	Unpaired	11	2020	1	0	0	2022			1.2	2023	160	No	6
Ernst	2017	Male	Unpaired	10	2021	1	0		2023	KLF	1	0.8				296
Ernst	2017	Male	Unpaired	9	2023	1	2		2023	GP	1	1				296
Ernst	2017	Male	Unpaired	11	2023	1	0		2023	GP	0	0.7
Ernst	2017	Male	Unpaired						2023	KLF	0	1.3
Ernst	2017	Male	Unpaired						2023	KLF	0	2.1
Ernst	2017	Male	Unpaired						2023	KLF	0	0.6
Ernst	2017	Male	Unpaired
Ernst	2017	Male	Unpaired
Ernst	2017	Male	Unpaired
Fairytale	2021	Male	Paired					5					2021	0		0
Fairytale	2021	Male	Paired													0
Fairytale	2021	Male	Paired													-294
Ficus	2016	Female	Paired	9	2020	2	4	0	2022	KLF	0	1.4	2021	30
Ficus	2016	Female	Paired	9	2023	2	4
Floki	2022	Female	Unpaired	10	2023	1	0	2	2023	GP	0	3.6	2023	60	No	-6
Floki	2022	Female	Unpaired						2023	KLF	1	3.5				292
Floki	2022	Female	Unpaired						2023	GP	0	0.1				292
Floki	2022	Female	Unpaired						2023	KLF	0	0.1
Fritz	2009	Male	Paired	10	2020	2	6	1	2022	GP	1	1.7
Fritz	2009	Male	Paired	9	2021	2	10		2022	KLF	1	1
Fritz	2009	Male	Paired	9	2021	2	7		2022	KLF	1	1
Fritz	2009	Male	Paired	9	2021	2	0		2022	GP	0	0.3
Fritz	2009	Male	Paired	10	2021	3	4		2022	KLF	1	2.1
Fritz	2009	Male	Paired	10	2021	3	14		2023	GP	1	2.8
Fritz	2009	Male	Paired	10	2021	3	0		2023	KLF	1	4.4
Fritz	2009	Male	Paired	10	2021	3	14		2023	KLF	1	1
Fritz	2009	Male	Paired	10	2021	3	12
Fritz	2009	Male	Paired	10	2021	3	3
Fritz	2009	Male	Paired	10	2021	3	4
Fritz	2009	Male	Paired	10	2021	3	2
Fritz	2009	Male	Paired	10	2021	3	7
Fritz	2009	Male	Paired	10	2021	3	0
Fritz	2009	Male	Paired	10	2021	3	0
Fritz	2009	Male	Paired	10	2021	3	2
Fritz	2009	Male	Paired	10	2021	3	6
Fritz	2009	Male	Paired	10	2021	3	7
Fritz	2009	Male	Paired	10	2021	3	1
Fritz	2009	Male	Paired	10	2021	3	3
Fritz	2009	Male	Paired	10	2021	3	13
Frodo	2021	Female	Paired					3	2022	KLF	1	1.35	2021	190	No	8
Frodo	2021	Female	Paired						2022	KLF	0	1.15	2023	160		297
Frodo	2021	Female	Paired						2023	KLF	1	7.3				38
Ginny	2006	Female	Paired	10	2020	2	3	3	2022	GP	1	0.75	2023	90	Yes	-213
Ginny	2006	Female	Paired	10	2021	2	3		2022	KLF	1	1	2023	0		0
Ginny	2006	Female	Paired	9	2023	2	3		2022	KLF	0	1.1	2021	170		-295
Ginny	2006	Female	Paired	11	2023	2	2		2022	KLF	0	1
Ginny	2006	Female	Paired						2023	GP	0	4
Ginny	2006	Female	Paired						2023	KLF	1	3.7
Ginny	2006	Female	Paired						2023	GP	0	1.6
Giovanni	2019	Male	Unpaired	10	2021	1	0	0	2023	KLF	0	3	2021	140		-1
Giovanni	2019	Male	Unpaired	10	2023	1	0		2023	GP	1	4.6				275
Giovanni	2019	Male	Unpaired						2023	KLF	0	1.2				275
Giovanni	2019	Male	Unpaired						2023	KLF	0	1.9
Giovanni	2019	Male	Unpaired						2023	KLF	1	2
Giovanni	2019	Male	Unpaired						2023	KLF	0	1.9
Giovanni	2019	Male	Unpaired						2023	GP	1	0.9
Hedwig	2015	Male	Paired	11	2020	2	6	1	2022	KLF	1	3
Hedwig	2015	Male	Paired	9	2023	2	5		2022	KLF	1	1.9
Hedwig	2015	Male	Paired	11	2023	2	3		2022	KLF	0	2.3
Hedwig	2015	Male	Paired						2022	KLF	1	1.8
Hedwig	2015	Male	Paired						2022	GP	0	2
Hedwig	2015	Male	Paired						2022	KLF	1	3.5
Hedwig	2015	Male	Paired						2022	KLF	0	0.4
Hedwig	2015	Male	Paired						2022	GP	0	1.35
Hedwig	2015	Male	Paired						2023	KLF	0	5.6
Hedwig	2015	Male	Paired						2023	GP	1	5.2
Hera	2018	Male	Paired	10	2021	2	8	0	2022	KLF	1	3.15	2021	0
Hera	2018	Male	Paired	10	2021	2	2		2022	KLF	0	1.9
Hera	2018	Male	Paired	11	2023	2	3		2022	KLF	1	2.3
Hera	2018	Male	Paired						2022	GP	0	1.25
Hera	2018	Male	Paired						2022	KLF	0	1.3
Hera	2018	Male	Paired						2022	GP	1	0.8
Hera	2018	Male	Paired						2022	KLF	1	2
Hera	2018	Male	Paired						2023	GP	1	7.4
Hera	2018	Male	Paired						2023	KLF	1	7.2
Hera	2018	Male	Paired						2023	KLF	0	5.2
Hera	2018	Male	Paired						2023	KLF	1	4
Idgie	2005	Male	Paired	10	2020	2	3	4	2022	KLF	0	0.8	2021	110
Idgie	2005	Male	Paired	9	2021	2	4		2022	GP	0	0.25
Idgie	2005	Male	Paired	9	2021	2	4		2022	GP	1	1
Idgie	2005	Male	Paired	9	2021	2	4		2023	GP	1	9.2
Idgie	2005	Male	Paired	9	2021	2	4		2023	GP	0	2
Idgie	2005	Male	Paired	9	2021	2	0		2023	KLF	1	0.5
Idgie	2005	Male	Paired	9	2021	2	6
Idgie	2005	Male	Paired	9	2021	2	4
Idgie	2005	Male	Paired	9	2021	2	9
Idgie	2005	Male	Paired	9	2021	2	7
Idgie	2005	Male	Paired	9	2021	2	0
Idgie	2005	Male	Paired	9	2021	2	8
Idgie	2005	Male	Paired	9	2021	2	0
Idgie	2005	Male	Paired	9	2021	2	2
Idgie	2005	Male	Paired	9	2021	2	13
Idgie	2005	Male	Paired	10	2021	2	0
Idgie	2005	Male	Paired	10	2021	2	4
Idgie	2005	Male	Paired	10	2021	2	25
Idgie	2005	Male	Paired	10	2021	2	4
Idgie	2005	Male	Paired	10	2021	2	6
Idgie	2005	Male	Paired	10	2021	2	9
Idgie	2005	Male	Paired	10	2021	2	8
Idgie	2005	Male	Paired	10	2021	2	4
Idgie	2005	Male	Paired	10	2021	2	0
Idgie	2005	Male	Paired	10	2021	2	3
Idgie	2005	Male	Paired	10	2021	2	20
Idgie	2005	Male	Paired	10	2021	2	4
Idgie	2005	Male	Paired	10	2021	2	3
Idgie	2005	Male	Paired	10	2021	2	8
Idgie	2005	Male	Paired	10	2021	2	2
Idgie	2005	Male	Paired	10	2021	2	2
Idgie	2005	Male	Paired	10	2021	2	4
Idgie	2005	Male	Paired	10	2021	2	4
Idgie	2005	Male	Paired	10	2021	2	5
Idgie	2005	Male	Paired	10	2021	2	2
Idgie	2005	Male	Paired	9	2023	2	3
Idgie	2005	Male	Paired	11	2023	2	3
Jafar	2017	Male	Paired	11	2020	2	3	2	2022	GP	0	1	2021	0		176
Jafar	2017	Male	Paired	9	2021	2	4		2022	GP	1	1.5				73
Jafar	2017	Male	Paired	9	2021	2	4		2022	GP	1	1.2				295
Jafar	2017	Male	Paired	9	2021	2	0		2022	GP	1	1.5
Jafar	2017	Male	Paired	9	2021	2	0		2022	GP	0	1.3
Jafar	2017	Male	Paired	9	2021	2	4		2023	GP	1	6
Jafar	2017	Male	Paired	10	2021	4	16		2023	KLF	1	8.2
Jafar	2017	Male	Paired	10	2021	4	4		2023	KLF	1	1.2
Jafar	2017	Male	Paired	10	2021	4	0		2023	KLF	1	0.8
Jafar	2017	Male	Paired	10	2021	4	7
Jafar	2017	Male	Paired	10	2021	4	4
Jafar	2017	Male	Paired	10	2021	4	0
Jafar	2017	Male	Paired	10	2021	4	12
Jafar	2017	Male	Paired	10	2021	4	3
Jafar	2017	Male	Paired	10	2021	4	4
Jafar	2017	Male	Paired	10	2021	4	8
Jafar	2017	Male	Paired	10	2021	4	3
Jafar	2017	Male	Paired	10	2021	4	1
Jafar	2017	Male	Paired	10	2021	4	11
Jafar	2017	Male	Paired	10	2021	4	0
Jafar	2017	Male	Paired	10	2021	4	0
Jafar	2017	Male	Paired	10	2021	4	0
Jafar	2017	Male	Paired	10	2021	4	4
Jafar	2017	Male	Paired	10	2021	4	2
Jafar	2017	Male	Paired	10	2021	4	6
Jafar	2017	Male	Paired	10	2021	4	8
Jafar	2017	Male	Paired	10	2021	4	6
Jafar	2017	Male	Paired	10	2021	4	5
Jafar	2017	Male	Paired	10	2021	4	5
Jafar	2017	Male	Paired	9	2023	2	2
Jafar	2017	Male	Paired	10	2023	2	0
Jafar	2017	Male	Paired	10	2023	2	2
Jafar	2017	Male	Paired	10	2023	2	4
Jafar	2017	Male	Paired	10	2023	2	0
Jafar	2017	Male	Paired	10	2023	2	10
Jafar	2017	Male	Paired	10	2023	2	6
Jafar	2017	Male	Paired	10	2023	2	5
Jafar	2017	Male	Paired	10	2023	2	6
Janosch	2016	Male	Paired	9	2020	2	12	0	2022	KLF	1	0.6	2021	180
Janosch	2016	Male	Paired	9	2021	2	11		2022	GP	1	0.6
Janosch	2016	Male	Paired	9	2021	2	3		2022	GP	1	1.3
Janosch	2016	Male	Paired	9	2021	2	2
Janosch	2016	Male	Paired	10	2021	2	9
Janosch	2016	Male	Paired	10	2021	2	10
Janosch	2016	Male	Paired	10	2021	2	13
Janosch	2016	Male	Paired	10	2021	2	0
Janosch	2016	Male	Paired	10	2021	2	2
Janosch	2016	Male	Paired	10	2021	2	4
Janosch	2016	Male	Paired	10	2021	2	4
Janosch	2016	Male	Paired	10	2021	2	10
Janosch	2016	Male	Paired	10	2021	2	3
Janosch	2016	Male	Paired	10	2021	2	0
Janosch	2016	Male	Paired	11	2023	2	3
JB	2000	Male	Paired					0	2022	KLF	1	1.5	2021	130	No
JB	2000	Male	Paired						2022	KLF	1	6.5	2023	0
JB	2000	Male	Paired						2022	GP	0	1.5
JB	2000	Male	Paired						2022	GP	0	0.85
JB	2000	Male	Paired						2023	KLF	1	7.6
JB	2000	Male	Paired						2023	KLF	1	5.5
Jessica	2014	Female	Paired	9	2023	2	0	2	2023	KLF	0	1.6
Jessica	2014	Female	Paired						2023	GP	1	4.4
Jessica	2014	Female	Paired						2023	GP	1	6.8
Jessica	2014	Female	Paired						2023	KLF	1	5.8
Joe	2013	Male	Paired	9	2021	2	6	1	2022	KLF	1	1.3	2021	150
Joe	2013	Male	Paired	9	2021	2	6		2022	GP	1	5.3
Joe	2013	Male	Paired	10	2021	2	4		2022	GP	0	2.1
Joe	2013	Male	Paired	10	2021	2	2		2023	GP	1	6.6
Joe	2013	Male	Paired	10	2021	2	6
Joe	2013	Male	Paired	10	2023	2	0
Joshua	2003	Male	Paired	9	2020	2	12	3	2022	KLF	0	0	2021	0	No	297
Joshua	2003	Male	Paired	9	2020	2	9		2022	GP	0	0.3	2023	80		1
Joshua	2003	Male	Paired	9	2020	2	12		2022	KLF	1	0.4	2023	0		149
Joshua	2003	Male	Paired	11	2020	2	17		2022	KLF	0	0.4
Joshua	2003	Male	Paired	9	2021	2	14		2022	GP	0	0
Joshua	2003	Male	Paired	9	2021	2	12		2022	KLF	1	1
Joshua	2003	Male	Paired	10	2021	7	7		2022	GP	0	0.5
Joshua	2003	Male	Paired	10	2021	7	6		2023	KLF	0	5.2
Joshua	2003	Male	Paired	10	2021	7	16		2023	KLF	1	0.3
Joshua	2003	Male	Paired	10	2021	7	7		2023	GP	1	1.9
Joshua	2003	Male	Paired	10	2021	7	16		2023	GP	0	0.8
Joshua	2003	Male	Paired	10	2021	7	13		2023	KLF	0	0.1
Joshua	2003	Male	Paired	10	2021	7	4		2023	GP	1	0.8
Joshua	2003	Male	Paired	10	2021	7	4
Joshua	2003	Male	Paired	10	2021	7	2
Joshua	2003	Male	Paired	10	2021	7	11
Joshua	2003	Male	Paired	10	2021	7	9
Joshua	2003	Male	Paired	10	2021	7	4
Joshua	2003	Male	Paired	10	2021	7	10
Joshua	2003	Male	Paired	10	2021	7	3
Joshua	2003	Male	Paired	10	2021	7	0
Joshua	2003	Male	Paired	10	2021	7	11
Joshua	2003	Male	Paired	10	2021	7	14
Joshua	2003	Male	Paired	10	2021	7	7
Joshua	2003	Male	Unpaired	9	2023	1	5
Joshua	2003	Male	Unpaired	9	2023	1	8
Joshua	2003	Male	Unpaired	9	2023	1	9
Joshua	2003	Male	Unpaired	10	2023	1	9
Joshua	2003	Male	Unpaired	11	2023	1	5
Julian	2003	Male	Paired	10	2020	5	2	0	2022	KLF	0	1	2021	0	No	-297
Julian	2003	Male	Unpaired	9	2021	1	3		2022	GP	0	0.8	2023	170		-284
Julian	2003	Male	Unpaired	9	2023	1	2		2022	KLF	0	0.5				0
Julian	2003	Male	Unpaired						2023	GP	0	4.8
Julian	2003	Male	Unpaired						2023	KLF	1	6.8
Julian	2003	Male	Unpaired						2023	KLF	1	1.1
Julian	2003	Male	Unpaired						2023	KLF	0	0.75
Julian	2003	Male	Unpaired						2023	GP	0	0.4
Julian	2003	Male	Unpaired						2023	KLF	0	0.1
Julian	2003	Male	Unpaired						2023	GP	0	0.4
Jumper	2011	Male	Paired	11	2020	2	0	2	2022	GP	0	1.3	2021	180	No
Jumper	2011	Male	Paired						2022	GP	0	1.3	2023	100
Jumper	2011	Male	Paired						2022	GP	0	0.9
Jumper	2011	Male	Paired						2023	GP	1	2.2
Jumper	2011	Male	Paired						2023	KLF	1	8.4
Jumper	2011	Male	Paired						2023	GP	1	4
Jurek	2014	Male	Paired	11	2020	2	0	0	2022	KLF	1	2.4	2023	0	No	18
Jurek	2014	Male	Paired	9	2021	2	10		2023	KLF	1	3.8	2023	70		-1
Jurek	2014	Male	Paired	9	2021	2	3		2023	KLF	1	1.5
Jurek	2014	Male	Paired	9	2021	2	16		2023	KLF	0	0.3
Jurek	2014	Male	Paired	10	2021	2	2
Jurek	2014	Male	Paired	10	2021	2	2
Jurek	2014	Male	Paired	10	2021	2	6
Jurek	2014	Male	Paired	10	2021	2	2
Jurek	2014	Male	Paired	10	2021	2	6
Jurek	2014	Male	Paired	10	2021	2	2
Jurek	2014	Male	Paired	10	2021	2	7
Jurek	2014	Male	Paired	10	2021	2	10
Jurek	2014	Male	Paired	10	2021	2	3
Jurek	2014	Male	Paired	10	2023	2	2
Jurek	2014	Male	Paired	10	2023	2	4
Jurek	2014	Male	Paired	10	2023	2	12
Jurek	2014	Male	Paired	10	2023	2	10
Jurek	2014	Male	Paired	11	2023	2	1
Karamell	2016	Male	Unpaired	9	2023	1	0	0	2022	KLF	0	1.6	2023	180	No	297
Karamell	2016	Male	Unpaired						2022	GP	1	3.5				4
Karamell	2016	Male	Unpaired						2022	KLF	1	1.3				3
Karamell	2016	Male	Unpaired						2023	KLF	0	4
Karamell	2016	Male	Unpaired						2023	GP	1	6
Karamell	2016	Male	Unpaired						2023	KLF	1	2.8
Karamell	2016	Male	Unpaired						2023	GP	0	5.2
Karamell	2016	Male	Unpaired							KLF	1
Karamell	2016	Male	Unpaired						2023	KLF	1	3.5
Karamell	2016	Male	Unpaired						2023	KLF	0	1.4
Karamell	2016	Male	Unpaired						2023	GP	1	1.2
Karamell	2016	Male	Unpaired						2023	KLF	1	1.7
Karolina	2019	Female	Paired	9	2023	2	0	0	2022	GP	0	1.7	2021	140		-291
Karolina	2019	Female	Paired						2023	GP	1	1.2				0
Karolina	2019	Female	Paired						2023	KLF	1	7.2				-276
Karolina	2019	Female	Paired						2023	KLF	1	9.2
Karolina	2019	Female	Paired						2023	KLF	1	5.2
Karolina	2019	Female	Paired						2023	KLF	1	2.5
Karolina	2019	Female	Paired						2023	GP	1	1.9
Kendosson	2021	Male	Unpaired					0								#REF!
Kendosson	2021	Male	Unpaired													#REF!
Kendo	2012	Female	Paired	11	2020	4	2	1	2022	KLF	0	0.3				297
Kendo	2012	Female	Paired	9	2021	2	0		2022	GP	0	2.8				297
Kendo	2012	Female	Paired	9	2021	2	0		2023	GP	0	3.6				1
Kendo	2012	Female	Paired	9	2023	2	2		2023	GP	1	4.8
Kendo	2012	Female	Paired	11	2023	2	0		2023	KLF	1	0.5
Kendo	2012	Female	Paired						2023	KLF	1	1.85
Kendo	2012	Female	Paired						2023	KLF	1	3.5
Kiki	2020	Male	Paired	11	2020	2	0	0	2022	KLF	0	2.8	2021	120	No	0
Kiki	2020	Male	Paired	10	2023	2	2		2022	KLF	0	2	2023	0		0
Kiki	2020	Male	Paired	10	2023	2	2		2022	GP	0	1.2				-259
Kiki	2020	Male	Paired	10	2023	2	2		2022	KLF	0	2.5
Kiki	2020	Male	Paired	11	2023	2	12		2023	GP	1	3.7
Kiki	2020	Male	Paired	11	2023	2	0		2023	GP	1	2.8
Kiki	2020	Male	Paired						2023	GP	0	1.3
Kiki	2020	Male	Paired						2023	KLF	0	1.2
Kiki	2020	Male	Paired						2023	KLF	0	1.4
Kiki	2020	Male	Paired						2023	KLF	1	2.5
Kleine Hexe	2006	Female	Paired	9	2021	2	2	0					2021	180
Koarl	2019	Male	Paired	10	2021	2	8	2	2022	GP	1	3.2	2021	110		114
Koarl	2019	Male	Paired	10	2021	2	12		2022	GP	1	1.1				77
Koarl	2019	Male	Paired	10	2021	2	3		2023	GP	1	6				295
Koarl	2019	Male	Paired	10	2021	2	0		2023	GP	0	2.9
Koarl	2019	Male	Paired	10	2021	2	3		2023	KLF	1	3.4
Koarl	2019	Male	Paired	10	2021	2	5		2023	KLF	0	2.2
Koarl	2019	Male	Paired	10	2023	2	4		2023	KLF	0	1.7
Koarl	2019	Male	Paired	11	2023	2	4		2023	KLF	1	2.2
Koarl	2019	Male	Paired						2023	KLF	1	3.1
Koarl	2019	Male	Paired						2023	KLF	1	1.7
Koarl	2019	Male	Paired						2023	GP	1	2.6
Koarl	2019	Male	Paired						2023	KLF	1	2
Koarl	2019	Male	Paired						2023	KLF	1	2.4
Kolibri	2011	Male	Paired	10	2020	2	3	2	2022	KLF	1	1.5	2021	0	Yes	3
Kolibri	2011	Male	Paired	9	2021	2	3		2022	KLF	0	0.5	2023	0		299
Kolibri	2011	Male	Paired	9	2021	2	7		2022	GP	0	0.25	2023	120		299
Kolibri	2011	Male	Paired	10	2021	2	2		2022	KLF	0	1.5
Kolibri	2011	Male	Paired	10	2021	2	4		2022	GP	0	1.2
Kolibri	2011	Male	Paired	10	2021	2	6		2022	GP	0	0.6
Kolibri	2011	Male	Paired	9	2023	2	2		2022	GP	0	0.75
Kolibri	2011	Male	Paired	10	2023	2	2		2022	KLF	1	1.9
Kolibri	2011	Male	Paired						2023	GP	1	5.2
Kolibri	2011	Male	Paired						2023	KLF	0	1.2
Kolibri	2011	Male	Paired						2023	KLF	0	0.75
Kolibri	2011	Male	Paired						2023	KLF	0	0.4
Kolibri	2011	Male	Paired						2023	KLF	0	0.1
Kolibri	2011	Male	Paired						2023	KLF	0	0.3
Kolibri	2011	Male	Paired						2023	KLF	0	0.1
Krummel	2020	Female	Paired	9	2021	2	3	0	2022	GP	1	0.5				288
Krummel	2020	Female	Paired	10	2023	2	0		2023	KLF	1	2.5				288
Krummel	2020	Female	Paired	11	2023	2	2		2023	KLF	1	4				12
Krummel	2020	Female	Paired						2023	KLF	1	7.3
Krummel	2020	Female	Paired						2023	GP	1	6.4
Krummel	2020	Female	Paired						2023	GP	1	2.1
Krummel	2020	Female	Paired						2023	GP	1	4.8
Krummel	2020	Female	Paired						2023	GP	1	2.4
L'amour	2016	Male	Paired	9	2021	2	0	0	2022	GP	0	0.5	2021	160
L'amour	2016	Male	Paired	9	2021	2	9		2022	GP	1	3.5
L'amour	2016	Male	Paired	9	2021	2	5		2023	KLF	0	0.8
L'amour	2016	Male	Paired	9	2021	2	8		2023	GP	1	8.8
L'amour	2016	Male	Paired	9	2021	2	0		2023	KLF	0	7.6
L'amour	2016	Male	Paired	9	2021	2	9		2023	KLF	1	6.8
L'amour	2016	Male	Paired	10	2021	3	8
L'amour	2016	Male	Paired	10	2021	3	6
L'amour	2016	Male	Paired	10	2021	3	6
L'amour	2016	Male	Paired	10	2021	3	10
L'amour	2016	Male	Paired	10	2021	3	30
L'amour	2016	Male	Paired	10	2021	3	2
L'amour	2016	Male	Paired	10	2021	3	0
L'amour	2016	Male	Paired	10	2021	3	0
L'amour	2016	Male	Paired	10	2021	3	5
L'amour	2016	Male	Paired	10	2021	3	0
L'amour	2016	Male	Paired	10	2021	3	12
L'amour	2016	Male	Paired	10	2021	3	2
L'amour	2016	Male	Paired	10	2021	3	3
L'amour	2016	Male	Paired	10	2021	3	5
L'amour	2016	Male	Paired	10	2021	3	2
L'amour	2016	Male	Paired	11	2023	2	4
Lagertha	2018	Female	Paired					3	2022	GP	0	0.75	2021	110	No	299
Lagertha	2018	Female	Paired						2022	KLF	1	3.5	2023	0		299
Lagertha	2018	Female	Paired						2023	KLF	1	4	2023	10		11
Lagertha	2018	Female	Paired						2023	GP	1	5.5
Lagertha	2018	Female	Paired						2023	KLF	0	1.3
Lagertha	2018	Female	Paired						2023	KLF	1	1.7
Lagertha	2018	Female	Paired						2023	GP	1	2
Lando	2009	Female	Paired	11	2020	2	0	4	2022	KLF	0	2.15				296
Lando	2009	Female	Paired						2022	GP	1	3				296
Lando	2009	Female	Paired						2022	KLF	0	1.1				1
Lando	2009	Female	Paired						2022	KLF	1	2.9
Lando	2009	Female	Paired						2022	GP	1	0.5
Lando	2009	Female	Paired						2023	KLF	1	7.75
Lando	2009	Female	Paired						2023	KLF	1	2.2
Lando	2009	Female	Paired						2023	KLF	0	1.5
Laufffuss	2014	Female	Paired	10	2020	2	2	1	2022	GP	1	0.8	2021	0	No	277
Laufffuss	2014	Female	Paired	9	2023	2	3		2023	KLF	1	3	2023	0		277
Laufffuss	2014	Female	Paired						2023	GP	1	2.5	2023	70		-7
Laufffuss	2014	Female	Paired						2023	GP	1	1
Lauri	2018	Female	Paired	9	2023	2	0	2	2022	GP	1	1.65				-289
Lauri	2018	Female	Paired						2022	KLF	1	4.2				0
Lauri	2018	Female	Paired						2023	GP	1	6				0
Lauri	2018	Female	Paired						2023	GP	1	2.8
Lauri	2018	Female	Paired						2023	KLF	0	3.3
Lausbursch	2019	Male	Paired	10	2023	2	0	0	2022	KLF	1	3.5	2023	110	No	0
Lausbursch	2019	Male	Paired						2022	GP	0	0.3	2023	130		0
Lausbursch	2019	Male	Paired						2023	GP	0	5.8				0
Lausbursch	2019	Male	Paired						2023	KLF	0	1.2
Lavender	2014	Female	Paired	9	2020	2	6	1	2022	KLF	1	1	2021	190
Lavender	2014	Female	Paired	10	2021	2	2		2022	KLF	1	1
Lavender	2014	Female	Paired						2022	GP	0	1.1
Lazlo	2019	Male	Paired	10	2020	2	0	0	2022	KLF	1	1.5	2023	170	No	0
Lazlo	2019	Male	Paired	9	2023	2	3		2022	KLF	1	2.5				0
Lazlo	2019	Male	Paired	10	2023	2	6		2022	KLF	1	2.2				0
Lazlo	2019	Male	Paired	11	2023	2	2		2022	GP	0	0.9
Lazlo	2019	Male	Paired						2023	GP	1	3
Lazlo	2019	Male	Paired						2023	KLF	0	1.2
Lazlo	2019	Male	Paired						2023	KLF	1	1.4
Lazlo	2019	Male	Paired						2023	GP	1	1
Lazlo	2019	Male	Paired						2023	KLF	1	1.6
Lazlo	2019	Male	Paired						2023	GP	1	0.8
Lazlo	2019	Male	Paired						2023	GP	1	0.6
Lazlo	2019	Male	Paired						2023	KLF	1	1.9
Leia	2009	Female	Paired	9	2020	2	10	1	2022	KLF	1	0.8	2021	0		-293
Leia	2009	Female	Paired	9	2020	2	13		2023	KLF	1	0.9				0
Leia	2009	Female	Paired	9	2020	2	12		2023	KLF	1	1.9				0
Leia	2009	Female	Paired	11	2020	2	12		2023	GP	1	0.6
Leia	2009	Female	Paired	9	2021	2	2		2023	GP	0	0.6
Leia	2009	Female	Paired	9	2021	2	10		2023	KLF	1	1
Leia	2009	Female	Paired	9	2021	2	17		2023	KLF	1	1.8
Leia	2009	Female	Paired	9	2021	2	0		2023	KLF	1	1.8
Leia	2009	Female	Paired	9	2021	2	7
Leia	2009	Female	Paired	9	2021	2	7
Leia	2009	Female	Paired	9	2021	2	8
Leia	2009	Female	Paired	9	2021	2	11
Leia	2009	Female	Paired	9	2021	2	11
Leia	2009	Female	Paired	10	2021	6	7
Leia	2009	Female	Paired	10	2021	6	0
Leia	2009	Female	Paired	10	2021	6	0
Leia	2009	Female	Paired	10	2021	6	26
Leia	2009	Female	Paired	10	2021	6	9
Leia	2009	Female	Paired	10	2021	6	11
Leia	2009	Female	Paired	10	2021	6	14
Leia	2009	Female	Paired	10	2021	6	2
Leia	2009	Female	Paired	10	2021	6	0
Leia	2009	Female	Paired	10	2021	6	0
Leia	2009	Female	Paired	10	2021	6	13
Leia	2009	Female	Paired	10	2021	6	5
Leia	2009	Female	Paired	10	2021	6	12
Leia	2009	Female	Paired	10	2021	6	0
Leia	2009	Female	Paired	10	2021	6	17
Leia	2009	Female	Paired	10	2021	6	7
Leia	2009	Female	Paired	10	2021	6	8
Leia	2009	Female	Paired	10	2021	6	8
Leia	2009	Female	Paired	10	2021	6	5
Leia	2009	Female	Paired	10	2021	6	7
Leia	2009	Female	Paired	10	2021	6	0
Leia	2009	Female	Paired	10	2021	6	19
Leia	2009	Female	Paired	10	2021	6	16
Leia	2009	Female	Paired	10	2021	6	7
Leia	2009	Female	Paired	9	2023	2	8
Leia	2009	Female	Paired	9	2023	2	7
Leia	2009	Female	Paired	9	2023	2	8
Leia	2009	Female	Paired	11	2023	2	4
Leonidas	2013	Male	Paired	9	2021	2	6	0
Leonidas	2013	Male	Paired	10	2021	2	2
Lindy Hop	2011	Male	Paired	11	2020	2	4	4	2022	GP	0	0	2023	0	No	0
Lindy Hop	2011	Male	Paired	9	2021	2	13		2022	GP	0	0	2023	0		298
Lindy Hop	2011	Male	Paired	10	2021	2	3		2022	GP	0	0.6	2021	0		6
Lindy Hop	2011	Male	Paired	9	2023	2	4		2023	GP	1	1
Lindy Hop	2011	Male	Paired	10	2023	2	4		2023	GP	1	6
Lindy Hop	2011	Male	Paired	11	2023	2	4		2023	GP	0	8.4
Lindy Hop	2011	Male	Paired						2023	KLF	0	5
Lindy Hop	2011	Male	Paired						2023	KLF	1	3.2
Lindy Hop	2011	Male	Paired						2023	KLF	1	1.8
Lindy Hop	2011	Male	Paired						2023	KLF	1	1.4
Lindy Hop	2011	Male	Paired						2023	KLF	0	0.1
Lindy Hop	2011	Male	Paired						2023	KLF	1	1.2
Lionel	2009	Male	Paired	10	2020	2	3	5	2022	KLF	1	1.65	2021	0	Yes	-2
Lionel	2009	Male	Paired	9	2023	2	4		2022	GP	0	1.1	2023	20		15
Lionel	2009	Male	Paired						2023	GP	1	5.2	2023	0		296
Lionel	2009	Male	Paired						2023	KLF	1	1.3
Lionel	2009	Male	Paired						2023	KLF	0	0.9
Longshanks	2007	Female	Paired	11	2020	2	0	5	2022	KLF	1	2.5				-297
Longshanks	2007	Female	Paired	10	2021	2	5		2022	GP	0	0.6				0
Longshanks	2007	Female	Paired	10	2021	2	5		2023	GP	1	6				-299
Longshanks	2007	Female	Paired	11	2023	2	3		2023	GP	0	2.8
Longshanks	2007	Female	Paired	11	2023	2	2		2023	GP	0	1.2
Longshanks	2007	Female	Paired						2023	KLF	0	2
Longshanks	2007	Female	Paired						2023	GP	0	3.5
Longshanks	2007	Female	Paired						2023	KLF	1	2.7
Lotta	2014	Female	Paired	11	2020	2	4	3	2022	KLF	0	2.45	2021	120	No	298
Lotta	2014	Female	Paired	9	2023	2	4		2022	KLF	0	1.7	2023	0		35
Lotta	2014	Female	Paired	10	2023	2	3		2022	GP	0	0.5				298
Lotta	2014	Female	Paired						2023	GP	1	4.8
Lotta	2014	Female	Paired						2023	GP	1	4.6
Lotta	2014	Female	Paired						2023	GP	1	1
Lotta	2014	Female	Paired						2023	KLF	1	1.8
Lukka	2008	Female	Paired	9	2021	2	8	5	2022	KLF	1	0.8				1
Lukka	2008	Female	Paired	9	2021	2	2		2022	GP	1	6.75				2
Lukka	2008	Female	Paired	9	2021	2	6		2022	GP	1	0.85				3
Lukka	2008	Female	Paired	9	2021	2	11		2023	GP	0	2.8
Lukka	2008	Female	Paired	9	2021	2	16		2023	KLF	1	6.8
Lukka	2008	Female	Paired	10	2021	2	3		2023	GP	0	0.8
Lukka	2008	Female	Paired	10	2021	2	17		2023	KLF	1	1.3
Lukka	2008	Female	Paired	10	2021	2	8		2023	GP	1	1.7
Lukka	2008	Female	Paired	10	2021	2	10
Lukka	2008	Female	Paired	10	2021	2	14
Lukka	2008	Female	Paired	10	2021	2	9
Lukka	2008	Female	Paired	10	2021	2	7
Lukka	2008	Female	Paired	10	2021	2	2
Lukka	2008	Female	Paired	10	2021	2	2
Lukka	2008	Female	Paired	10	2021	2	0
Lukka	2008	Female	Paired	10	2021	2	2
Lukka	2008	Female	Paired	9	2023	2	0
Lukka	2008	Female	Paired	10	2023	2	0
Lukka	2008	Female	Paired	10	2023	2	0
Lukka	2008	Female	Paired	10	2023	2	1
Lukka	2008	Female	Paired	10	2023	2	4
Lukka	2008	Female	Paired	11	2023	2	5
Lumpy	2017	Male	Paired	9	2023	2	0	2	2022	KLF	1	3.4	2021	0	Yes	298
Lumpy	2017	Male	Paired	10	2023	2	1		2023	KLF	1	8.4	2023	80		17
Lumpy	2017	Male	Paired	10	2023	2	2		2023	KLF	1	4.2	2023	0		0
Lumpy	2017	Male	Paired						2023	KLF	1	1
Lumpy	2017	Male	Paired						2023	GP	1	3.7
Lumpy	2017	Male	Paired						2023	GP	0	1.5
Lumpy	2017	Male	Paired						2023	GP	1	0.8
Lumpy	2017	Male	Paired						2023	KLF	1	4
Lumpy	2017	Male	Paired						2023	GP	1	1
Luna	2008	Female	Paired	10	2020	2	2	3	2022	KLF	0	3.5	2023	180	No	0
Luna	2008	Female	Paired	9	2023	2	4		2022	KLF	1	2				0
Luna	2008	Female	Paired	11	2023	2	1		2022	GP	0	1.1				0
Luna	2008	Female	Paired						2023	KLF	1	2.8
Luna	2008	Female	Paired						2023	KLF	0	5
Luna	2008	Female	Paired						2023	KLF	1	2.6
Lupin	2012	Female	Paired	11	2020	2	2	0	2022	GP	1	2	2021	60		149
Lupin	2012	Female	Paired	11	2020	2	3		2022	KLF	0	0.4	2023	100		298
Lupin	2012	Female	Paired	10	2023	2	6		2022	GP	1	1.5				20
Lupin	2012	Female	Paired						2022	GP	1	0.7
Lupin	2012	Female	Paired						2022	KLF	1	4
Lupin	2012	Female	Paired						2023	GP	1	1.2
Lupin	2012	Female	Paired						2023	KLF	1	8.4
Lupin	2012	Female	Paired						2023	GP	1	3.2
Lupin	2012	Female	Paired						2023	KLF	1	3.2
Lupin	2012	Female	Paired						2023	KLF	1	0.9
Lupin	2012	Female	Paired						2023	KLF	1	1.3
Lupin	2012	Female	Paired						2023	KLF	1	1.9
Lupin	2012	Female	Paired						2023	KLF	1	3.3
Lupin	2012	Female	Paired						2023	GP	1	0.9
Luzifer	2019	Male	Paired	10	2020	2	6	0	2022	GP	1	2.2	2021	50	No	15
Luzifer	2019	Male	Paired	9	2023	2	3		2022	GP	0	0.9	2023	60		296
Luzifer	2019	Male	Paired	10	2023	2	2		2022	GP	0	0.9				3
Luzifer	2019	Male	Paired	10	2023	2	1		2023	KLF	0	2.8
Luzifer	2019	Male	Paired	10	2023	2	5		2023	KLF	0	1.4
Luzifer	2019	Male	Paired						2023	KLF	1	1.2
Luzifer	2019	Male	Paired						2023	GP	1	0.7
Macchia	2018	Female	Paired	10	2020	2	2	1	2022	KLF	1	1.5
Macchia	2018	Female	Paired	10	2023	2	3		2023	KLF	1	2.2
Natalie	2019	Female	Paired	10	2020	2	2	3	2022	GP	1	1	2021	150	No	292
Natalie	2019	Female	Paired	9	2023	2	4		2022	KLF	1	0.5	2023	80		292
Natalie	2019	Female	Paired	11	2023	2	1		2023	KLF	1	0.5	2023	180		292
Natalie	2019	Female	Paired						2023	KLF	0	4.6
Natalie	2019	Female	Paired						2023	GP	1	2.8
Natalie	2019	Female	Paired						2023	KLF	0	1.25
Natalie	2019	Female	Paired						2023	GP	1	1.9
Natalie	2019	Female	Paired						2023	KLF	0	2
Natalie	2019	Female	Paired						2023	KLF	0	1
Natalie	2019	Female	Paired						2023	GP	0	0.4
Natalie	2019	Female	Paired						2023	KLF	0	0.3
Natalie	2019	Female	Paired						2023	KLF	0	0.5
Oberlix	2020	Female	Paired	11	2020	2	0	0	2022	KLF	1	1.2	2021	100		-8
Oberlix	2020	Male	Paired	11	2020	2	0		2022	GP	1	0.5				288
Oberlix	2020	Male	Paired	11	2020	2	0		2022	GP	1	0.6				7
Oberlix	2020	Male	Paired	10	2021	2	5		2023	KLF	1	7.3
Oberlix	2020	Male	Paired	10	2021	2	3		2023	GP	1	5.5
Oberlix	2020	Male	Paired	10	2023	2	2
Olga	2019	Female	Paired	9	2023	2	0	1	2022	GP	0	1	2021	190	No	298
Olga	2019	Female	Paired						2023	KLF	1	8.4	2023	190		298
Olga	2019	Female	Paired						2023	KLF	0	7.8				298
Olga	2019	Female	Paired						2023	KLF	0	3.7
Olga	2019	Female	Paired						2023	GP	1	6.4
Olga	2019	Female	Paired						2023	KLF	0	2.1
Olga	2019	Female	Paired						2023	GP	1	1.2
Olga	2019	Female	Paired						2023	KLF	0	1.1
Olga	2019	Female	Paired						2023	GP	0	2.5
Orange	2022	Female	Unpaired	9	2023	1	0	0	2023	KLF	1	2	2023	20	Yes	294
Orange	2022	Female	Unpaired						2023	GP	1	8.2	2023	150		-1
Orange	2022	Female	Unpaired						2023	KLF	0	1.5
Orange	2022	Female	Unpaired						2023	KLF	1	2.7
Ornella	2019	Female	Paired	11	2020	2	4	3	2022	KLF	1	3.2	2021	150	No	-2
Ornella	2019	Female	Paired	10	2023	2	3		2022	KLF	1	3	2023	80		72
Ornella	2019	Female	Paired						2022	GP	1	1.65				295
Ornella	2019	Female	Paired						2022	GP	1	0.4
Ornella	2019	Female	Paired						2022	GP	1	1.2
Ornella	2019	Female	Paired						2022	GP	0	0.3
Ornella	2019	Female	Paired						2022	GP	1	5
Ornella	2019	Female	Paired						2023	KLF	1	7.6
Ornella	2019	Female	Paired						2023	GP	1	1.2
Ornella	2019	Female	Paired						2023	GP	0	3.2
Ornella	2019	Female	Paired						2023	KLF	1	1.9
Otmar	2019	Male	Paired	9	2023	2	0	0	2022	KLF	1	2.5				-1
Otmar	2019	Male	Paired						2022	GP	1	1.8				14
Otmar	2019	Male	Paired						2023	GP	1	6.8				23
Otmar	2019	Male	Paired						2023	KLF	0	1.9
Otmar	2019	Male	Paired						2023	GP	0	1.2
Otmar	2019	Male	Paired						2023	KLF	1	2.6
Otmar	2019	Male	Paired						2023	KLF	1	3.1
Pasha	2021	Male	Paired	9	2021	2	7	0	2022	KLF	1	4	2023	190	No	296
Pasha	2021	Female	Paired	9	2023	2	0		2023	GP	1	3.6				296
Pasha	2021	Female	Paired	10	2023	2	2		2023	GP	1	6.4				296
Pasha	2021	Female	Paired						2023	KLF	1	1.8
Paso	2011	Male	Paired	9	2021	2	8	1	2022	GP	1	0.8				298
Paso	2011	Male	Paired	9	2021	2	12		2022	GP	0	0.2				298
Paso	2011	Male	Paired	10	2021	2	4		2023	GP	0	3.3				0
Paso	2011	Male	Paired	10	2021	2	6		2023	GP	1	8
Paso	2011	Male	Paired	10	2021	2	8		2023	GP	1	3.7
Paso	2011	Male	Paired	10	2021	2	5		2023	GP	1	2
Paso	2011	Male	Paired	10	2023	2	0		2023	KLF	0	0.1
Paso	2011	Male	Paired	10	2023	2	0		2023	KLF	1	2.1
Paso	2011	Male	Paired	11	2023	2	6
Pistazie	2022	Female	Unpaired	9	2023	1	2	0	2023	KLF	1	0.4				298
Pistazie	2022	Female	Unpaired						2023	GP	1	4.7				298
Pistazie	2022	Female	Unpaired						2023	GP	1	3.4				298
Pistazie	2022	Female	Unpaired						2023	GP	1	2.8
Pistazie	2022	Female	Unpaired						2023	KLF	1	2.8
Pistazie	2022	Female	Unpaired						2023	KLF	1	3
Pistazie	2022	Female	Unpaired						2023	KLF	0	0.1
Pistazie	2022	Female	Unpaired						2023	GP	1	0.2
Pistazie	2022	Female	Unpaired						2023	KLF	1	2
Pudding	2018	Female	Paired	11	2020	2	0	3	2022	GP	0	0.3				0
Pudding	2018	Female	Paired	10	2021	3	6		2022	GP	0	0.35				0
Pudding	2018	Female	Paired	11	2023	2	1		2023	KLF	0	0.8				0
Pudding	2018	Female	Paired						2023	GP	1	7.2
Pudding	2018	Female	Paired						2023	KLF	0	5.2
Pudding	2018	Female	Paired						2023	KLF	1	5.2
Pudding	2018	Female	Paired						2023	GP	1	1.5
Rili	2018	Male	Paired	10	2020	2	2	2	2022	KLF	1	2.3	2021	110	No	0
Rili	2018	Male	Paired	9	2021	2	3		2022	KLF	1	2.65	2023	110		-297
Rili	2018	Male	Paired	9	2021	2	0		2023	GP	0	5.2
Rili	2018	Male	Paired	10	2021	2	2		2023	KLF	0	0.1
Rili	2018	Male	Paired	10	2021	2	2		2023	GP	1	1.9
Rili	2018	Male	Paired	10	2021	2	4		2023	KLF	1	2.6
Rili	2018	Male	Paired	9	2023	2	4
Romy	2018	Female	Paired	10	2020	2	3	0	2022	GP	0	0.5	2021	0
Romy	2018	Female	Paired	10	2021	2	4		2023	GP	1	2.8
Romy	2018	Female	Paired	10	2023	2	4		2023	GP	1	2
Rosenrot	2017	Male	Paired	9	2023	2	0	0	2022	KLF	1	3	2021	30
Rosenrot	2017	Male	Paired						2022	KLF	1	2.35
Rosenrot	2017	Male	Paired						2023	KLF	0	4.8
Rosenrot	2017	Male	Paired						2023	KLF	1	6.8
Rosenrot	2017	Male	Paired						2023	GP	1	2.8
Rosenrot	2017	Male	Paired						2023	KLF	1	5.2
Ruebezahl	2012	Female	Paired	9	2020	2	5	0	2022	KLF	1	3.2	2021	100
Ruebezahl	2012	Female	Paired	11	2023	2	2		2022	GP	0	0.2
Ruebezahl	2012	Female	Paired						2022	GP	0	1
Ruebezahl	2012	Female	Paired						2022	GP	1	1.4
Severin	2019	Male	Paired	10	2020	2	7	1	2022	KLF	1	1.75				181
Severin	2019	Male	Paired	10	2021	2	4		2022	KLF	1	1.8				289
Severin	2019	Male	Paired	9	2023	2	3		2022	GP	1	1.1				-6
Severin	2019	Male	Paired						2023	GP	1	2.8
Severin	2019	Male	Paired						2023	KLF	0	1.1
Sherlock	2016	Male	Paired	10	2021	2	6	0	2022	KLF	1	3				-7
Sherlock	2016	Male	Paired	9	2023	2	0		2022	GP	1	1.5				287
Sherlock	2016	Male	Paired	11	2023	2	2		2022	GP	0	0.9				287
Sherlock	2016	Male	Paired						2023	GP	1	6
Sherlock	2016	Male	Paired						2023	GP	1	5.5
Sherlock	2016	Male	Paired						2023	KLF	1	3.4
Sherlock	2016	Male	Paired						2023	KLF	1	1.4
Sherlock	2016	Male	Paired						2023	GP	1	2.7
Simibear	2021	Male	Unpaired	9	2023	1	5	0	2023	GP	0	1.2	2021	180		293
Simibear	2021	Male	Unpaired													293
Simibear	2021	Male	Unpaired													293
Sturmwind	2014	Female	Paired	9	2023	2	0	2	2023	KLF	1	4	2021	110		293
Sturmwind	2014	Female	Paired						2023	KLF	0	2.8				293
Sturmwind	2014	Female	Paired						2023	GP	1	5.5
Sturmwind	2014	Female	Paired						2023	GP	1	1
Sturmwind	2014	Female	Paired						2023	KLF	1	2.2
Taiga	2021	Male	Unpaired					1	2022	KLF	1	2.1				299
Taiga	2021	Male	Unpaired						2022	GP	1	4.2				299
Taiga	2021	Male	Unpaired						2023	GP	1	3.2				14
Taiga	2021	Male	Unpaired						2023	KLF	1	2.1
Taiga	2021	Male	Unpaired						2023	GP	1	0.7
Taras	2017	Male	Paired	9	2020	2	3	0	2022	KLF	0	0.8	2021	150
Taras	2017	Male	Paired	11	2023	2	1		2022	KLF	1	2.2
Taras	2017	Male	Paired						2022	GP	0	0.45
Trevor	2014	Female	Paired	10	2023	2	0	4	2022	KLF	1	1.5	2023	0	Yes	0
Trevor	2014	Female	Paired						2022	GP	1	7.5	2023	0		-89
Trevor	2014	Female	Paired						2022	KLF	1	2.3				-287
Trevor	2014	Female	Paired						2022	GP	1	3.2
Trevor	2014	Female	Paired						2022	GP	0	0.9
Trevor	2014	Female	Paired						2023	KLF	1	6.4
Trevor	2014	Female	Paired						2023	KLF	1	3.1
Trevor	2014	Female	Paired						2023	KLF	0	1
Trevor	2014	Female	Paired						2023	GP	0	2.8
Trevor	2014	Female	Paired						2023	GP	1	1
Triton	2017	Female	Paired	9	2020	2	7	4	2022	GP	1	0.8	2021	180	No	0
Triton	2017	Female	Paired	9	2020	2	10		2022	KLF	1	0.75	2023	120		0
Triton	2017	Female	Paired	9	2020	2	14		2022	GP	1	0.3				0
Triton	2017	Female	Paired	10	2020	2	5		2023	GP	1	6
Triton	2017	Female	Paired	10	2020	2	2		2023	KLF	0	2.8
Triton	2017	Female	Paired	9	2021	2	3
Triton	2017	Female	Paired	10	2021	3	16
Triton	2017	Female	Paired	10	2021	3	7
Triton	2017	Female	Paired	9	2023	2	6
Triton	2017	Female	Paired	10	2023	2	7
Triton	2017	Female	Paired	11	2023	2	4
Tsitika	1999	Male	Paired					0	2022	KLF	0	0	2021	0
Tsitika	1999	Male	Paired						2022	KLF	0	0
Tsitika	1999	Male	Paired						2022	GP	0	0
Tsitika	1999	Male	Paired						2022	KLF	0	0
Tsitika	1999	Male	Paired						2022	KLF	1	0
Tsitika	1999	Male	Paired						2022	GP	0	0.2
Tumnus	2017	Female	Paired	9	2020	2	2	2	2022	KLF	0	0.9
Tumnus	2017	Female	Paired	10	2021	2	5		2022	GP	0	1
Tumnus	2017	Female	Paired						2022	GP	1	2.2

## Sheet: Variable key
Title	Personality predicts collective behavior in greylag geese: Influencers are bold and followers are exploratory
Authors	Sonia Kleindorfer, Andrew C. Katsis, Didone Frigerio, Jonas Lesigang, Dina Mostafa, Lauren K. Common
Journal	iScience
Variable	Definition
FocalID	Focal goose name
Hatch_Year	Focal goose hatch year
Focal_Sex	Focal goose sex
Focal_Pairing_Status	Focal goose pairing status (paired, unpaired)
Month	Month of data collection
Year	Year of data collection
Family_Size	The number of geese within the focal goose's family group, including themselves, partners and offspring
Group_Size	The number of geese to depart in sub-group flight
Number_Times_Follower	The number of times the focal individual was recorded as being the first follower
Year_FID	Year of flight initiation distance observation
Site_FID	Site of flight initiation distance observation
Position_FID	Position at start of flight initiation distance observation (0 = sitting, 1 = standing)
Bold_FID	Flight initiation distance (m)
Aggr_Year	Year of aggressiveness observation (mirror stimulation test)
Aggr_Min_Dist	Minimum distance from mirror during mirror stimulation test (cm)
Look_Behind_Mirror	Whether the focal individual looked behind the mirror during the mirror stimulation test
Neo_Delta_Latency	Difference in control and treatment approach to feeding station with and without novel object (seconds)
